# Supplementary material for: Hydrogen-bonding and π-π interaction promoted solution-processable covalent organic frameworks
Source: Nat Commun. 2023 Dec 11;14:8181. doi: 10.1038/s41467-023-43905-9 (PMC10713689; doi:10.1038/s41467-023-43905-9)
Supplement: Supplementary file 3 — Source data [file 41467_2023_43905_MOESM3_ESM.zip]

Archive with 3 entries (2 files):
- source data/
- source data/DLS.xlsx
- source data/Geometric coordinates of COF and ionic liquids complex.xlsx
