# Supplementary material for: Hydrogen-bonding and π-π interaction promoted solution-processable covalent organic frameworks
Source: Nat Commun. 2023 Dec 11;14:8181. doi: 10.1038/s41467-023-43905-9 (PMC10713689; doi:10.1038/s41467-023-43905-9)
Supplement: Supplementary file 3 — Source data [file 41467_2023_43905_MOESM3_ESM.zip › source data/DLS.xlsx]

## Sheet: TpBd 120 oC 24h
0.4	0
0.46323	0
0.53646	0
0.62126	0
0.71947	0
0.8332	0
0.96492	0
1.11745	0
1.29409	0
1.49866	0
1.73557	0
2.00993	0
2.32766	0
2.69561	0
3.12173	0
3.61521	0
4.1867	0
4.84853	0
5.61499	0
6.5026	0
7.53052	0
8.72094	0
10.0995	0
11.6961	0
13.545	0
15.6862	0
18.1658	0
21.0374	0
24.363	0
28.2143	0
32.6744	0
37.8396	0
43.8212	0
50.7484	0
58.7707	0
68.0611	5.08616
78.8202	18.3665
91.28	28.3995
105.709	25.7404
122.42	15.416
141.772	5.89313
164.183	1.0984
190.137	0
220.194	0
255.002	0
295.312	0
341.995	0
396.058	0
458.666	0
531.172	0
615.139	0
712.379	0
824.992	0
955.406	0
1106.44	0
1281.34	0
1483.89	0
1718.47	0
1990.12	0
2304.72	0
2669.04	0
3090.96	0
3579.58	0
4145.44	0
4800.75	0
5559.64	0
6438.51	0
7456.3	0
8634.99	0

## Sheet: TpBd 120 oC 72h
0.4	0
0.46323	0
0.53646	0
0.62126	0
0.71947	0
0.8332	0
0.96492	0
1.11745	0
1.29409	0
1.49866	0
1.73557	0
2.00993	0
2.32766	0
2.69561	0
3.12173	0
3.61521	0
4.1867	0
4.84853	0
5.61499	0
6.5026	0
7.53052	0
8.72094	0
10.0995	0
11.6961	0
13.545	0
15.6862	0
18.1658	0
21.0374	0
24.363	0
28.2143	0
32.6744	0
37.8396	0
43.8212	0
50.7484	0
58.7707	0.67274
68.0611	5.87858
78.8202	16.8431
91.28	25.2593
105.709	24.2492
122.42	16.4433
141.772	7.87901
164.183	2.41888
190.137	0.35601
220.194	0
255.002	0
295.312	0
341.995	0
396.058	0
458.666	0
531.172	0
615.139	0
712.379	0
824.992	0
955.406	0
1106.44	0
1281.34	0
1483.89	0
1718.47	0
1990.12	0
2304.72	0
2669.04	0
3090.96	0
3579.58	0
4145.44	0
4800.75	0
5559.64	0
6438.51	0
7456.3	0
8634.99	0

## Sheet: TpBd 150 oC 24h
0.4	0
0.46323	0
0.53646	0
0.62126	0
0.71947	0
0.8332	0
0.96492	0
1.11745	0
1.29409	0
1.49866	0
1.73557	0
2.00993	0
2.32766	0
2.69561	0
3.12173	0
3.61521	0
4.1867	0
4.84853	0
5.61499	0
6.5026	0
7.53052	0
8.72094	0
10.0995	0
11.6961	0
13.545	0
15.6862	0
18.1658	0
21.0374	0
24.363	0
28.2143	0
32.6744	0
37.8396	0
43.8212	0
50.7484	0
58.7707	0
68.0611	0
78.8202	3.29611
91.28	13.7661
105.709	25.194
122.42	27.2149
141.772	19.2894
164.183	8.83755
190.137	2.22049
220.194	0.1814
255.002	0
295.312	0
341.995	0
396.058	0
458.666	0
531.172	0
615.139	0
712.379	0
824.992	0
955.406	0
1106.44	0
1281.34	0
1483.89	0
1718.47	0
1990.12	0
2304.72	0
2669.04	0
3090.96	0
3579.58	0
4145.44	0
4800.75	0
5559.64	0
6438.51	0
7456.3	0
8634.99	0

## Sheet: TpBd Standing for 30 days
0.4	0
0.46323	0
0.53646	0
0.62126	0
0.71947	0
0.8332	0
0.96492	0
1.11745	0
1.29409	0
1.49866	0
1.73557	0
2.00993	0
2.32766	0
2.69561	0
3.12173	0
3.61521	0
4.1867	0
4.84853	0
5.61499	0
6.5026	0
7.53052	0
8.72094	0
10.0995	0
11.6961	0
13.545	0
15.6862	0
18.1658	0
21.0374	0
24.363	0
28.2143	0
32.6744	0
37.8396	0
43.8212	0
50.7484	0
58.7707	0
68.0611	3.8
78.8202	14.3
91.28	23
105.709	23.3
122.42	17.9
141.772	10.8
164.183	4.8
190.137	1.6
220.194	0.4
255.002	0
295.312	0
341.995	0
396.058	0
458.666	0
531.172	0
615.139	0
712.379	0
824.992	0
955.406	0
1106.44	0
1281.34	0
1483.89	0
1718.47	0
1990.12	0
2304.72	0
2669.04	0
3090.96	0
3579.58	0
4145.44	0
4800.75	0
5559.64	0
6438.51	0
7456.3	0
8634.99	0

## Sheet: TpHa 120 oC 24h 
0.4	0
0.46323	0
0.53646	0
0.62126	0
0.71947	0
0.8332	0
0.96492	0
1.11745	0
1.29409	0
1.49866	0
1.73557	0
2.00993	0
2.32766	0
2.69561	0
3.12173	0
3.61521	0
4.1867	0
4.84853	0
5.61499	0
6.5026	0
7.53052	0
8.72094	0
10.0995	0
11.6961	0
13.545	0
15.6862	0
18.1658	0
21.0374	0
24.363	0
28.2143	0
32.6744	0
37.8396	0
43.8212	4.09208
50.7484	15.6122
58.7707	25.7588
68.0611	25.5665
78.8202	17.698
91.28	8.52217
105.709	2.45119
122.42	0.29916
141.772	0
164.183	0
190.137	0
220.194	0
255.002	0
295.312	0
341.995	0
396.058	0
458.666	0
531.172	0
615.139	0
712.379	0
824.992	0
955.406	0
1106.44	0
1281.34	0
1483.89	0
1718.47	0
1990.12	0
2304.72	0
2669.04	0
3090.96	0
3579.58	0
4145.44	0
4800.75	0
5559.64	0
6438.51	0
7456.3	0
8634.99	0

## Sheet: TbPa 120 oC 24h 
0.4	0
0.46323	0
0.53646	0
0.62126	0
0.71947	0
0.8332	0
0.96492	0
1.11745	0
1.29409	0
1.49866	0
1.73557	0
2.00993	0
2.32766	0
2.69561	0
3.12173	0
3.61521	0
4.1867	0
4.84853	0
5.61499	0
6.5026	0
7.53052	0
8.72094	0
10.0995	0
11.6961	0
13.545	0
15.6862	0
18.1658	0
21.0374	0
24.363	0
28.2143	0
32.6744	0
37.8396	0
43.8212	0
50.7484	0
58.7707	0
68.0611	0
78.8202	0
91.28	0
105.709	3.3507
122.42	16.5465
141.772	31.5599
164.183	30.1683
190.137	15.0894
220.194	3.28518
255.002	0
295.312	0
341.995	0
396.058	0
458.666	0
531.172	0
615.139	0
712.379	0
824.992	0
955.406	0
1106.44	0
1281.34	0
1483.89	0
1718.47	0
1990.12	0
2304.72	0
2669.04	0
3090.96	0
3579.58	0
4145.44	0
4800.75	0
5559.64	0
6438.51	0
7456.3	0
8634.99	0

## Sheet: TpBd in water
0.4	0
0.46323	0
0.53646	0
0.62126	0
0.71947	0
0.8332	0
0.96492	0
1.11745	0
1.29409	0
1.49866	0
1.73557	0
2.00993	0
2.32766	0
2.69561	0
3.12173	0
3.61521	0
4.1867	0
4.84853	0
5.61499	0
6.5026	0
7.53052	0
8.72094	0
10.0995	0
11.6961	0
13.545	0
15.6862	0
18.1658	0
21.0374	0
24.363	0
28.2143	0
32.6744	0
37.8396	0
43.8212	0
50.7484	0
58.7707	0
68.0611	0
78.8202	0
91.28	4.67755
105.709	17.143
122.42	27.1658
141.772	25.628
164.183	16.3954
190.137	7.07479
220.194	1.76124
255.002	0.15425
295.312	0
341.995	0
396.058	0
458.666	0
531.172	0
615.139	0
712.379	0
824.992	0
955.406	0
1106.44	0
1281.34	0
1483.89	0
1718.47	0
1990.12	0
2304.72	0
2669.04	0
3090.96	0
3579.58	0
4145.44	0
4800.75	0
5559.64	0
6438.51	0
7456.3	0
8634.99	0

## Sheet: TpBd in DCM
0.4	0
0.46323	0
0.53646	0
0.62126	0
0.71947	0
0.8332	0
0.96492	0
1.11745	0
1.29409	0
1.49866	0
1.73557	0
2.00993	0
2.32766	0
2.69561	0
3.12173	0
3.61521	0
4.1867	0
4.84853	0
5.61499	0
6.5026	0
7.53052	0
8.72094	0
10.0995	0
11.6961	0
13.545	0
15.6862	0
18.1658	0
21.0374	0
24.363	0
28.2143	0
32.6744	0
37.8396	0
43.8212	0
50.7484	0
58.7707	0
68.0611	0
78.8202	0
91.28	2.18682
105.709	9.19333
122.42	17.6319
141.772	21.5402
164.183	19.7037
190.137	14.6121
220.194	8.90221
255.002	4.25319
295.312	1.41264
341.995	0.23849
396.058	0
458.666	0
531.172	0
615.139	0
712.379	0
824.992	0
955.406	0
1106.44	0
1281.34	0
1483.89	0
1718.47	0
1990.12	0
2304.72	0
2669.04	0
3090.96	0
3579.58	0
4145.44	0
4800.75	0
5559.64	0
6438.51	0
7456.3	0
8634.99	0

## Sheet: TpBd in ethanol
0.4	0
0.46323	0
0.53646	0
0.62126	0
0.71947	0
0.8332	0
0.96492	0
1.11745	0
1.29409	0
1.49866	0
1.73557	0
2.00993	0
2.32766	0
2.69561	0
3.12173	0
3.61521	0
4.1867	0
4.84853	0
5.61499	0
6.5026	0
7.53052	0
8.72094	0
10.0995	0
11.6961	0
13.545	0
15.6862	0
18.1658	0
21.0374	0
24.363	0
28.2143	0
32.6744	0
37.8396	0
43.8212	0
50.7484	0
58.7707	0
68.0611	0
78.8202	0
91.28	2.16777
105.709	12.3224
122.42	25.9215
141.772	28.305
164.183	19.2853
190.137	9.05442
220.194	2.62539
255.002	0.31816
295.312	0
341.995	0
396.058	0
458.666	0
531.172	0
615.139	0
712.379	0
824.992	0
955.406	0
1106.44	0
1281.34	0
1483.89	0
1718.47	0
1990.12	0
2304.72	0
2669.04	0
3090.96	0
3579.58	0
4145.44	0
4800.75	0
5559.64	0
6438.51	0
7456.3	0
8634.99	0

## Sheet: TpBd in acetone
0.4	0
0.46323	0
0.53646	0
0.62126	0
0.71947	0
0.8332	0
0.96492	0
1.11745	0
1.29409	0
1.49866	0
1.73557	0
2.00993	0
2.32766	0
2.69561	0
3.12173	0
3.61521	0
4.1867	0
4.84853	0
5.61499	0
6.5026	0
7.53052	0
8.72094	0
10.0995	0
11.6961	0
13.545	0
15.6862	0
18.1658	0
21.0374	0
24.363	0
28.2143	0
32.6744	0
37.8396	0
43.8212	0
50.7484	0
58.7707	0
68.0611	0
78.8202	0
91.28	0
105.709	0
122.42	2.0851
141.772	11.4873
164.183	24.0298
190.137	26.8145
220.194	19.6026
255.002	10.759
295.312	4.20928
341.995	0.92801
396.058	0.06203
458.666	0
531.172	0
615.139	0
712.379	0
824.992	0
955.406	0
1106.44	0
1281.34	0
1483.89	0
1718.47	0
1990.12	0
2304.72	0
2669.04	0
3090.96	0
3579.58	0
4145.44	0.00137
4800.75	0.00697
5559.64	0.00983
6438.51	0.00423
7456.3	0
8634.99	0
