# Supplementary material for: Hydrogen-bonding and π-π interaction promoted solution-processable covalent organic frameworks
Source: Nat Commun. 2023 Dec 11;14:8181. doi: 10.1038/s41467-023-43905-9 (PMC10713689; doi:10.1038/s41467-023-43905-9)
Supplement: Supplementary file 3 — Source data [file 41467_2023_43905_MOESM3_ESM.zip › source data/Geometric coordinates of COF and ionic liquids complex.xlsx]

## Sheet: Sheet1
H	-4.63168	-2.74238	-0.838873
C	-4.98239	-1.72058	-0.865932
N	-4.08117	-0.743298	-0.980044
C	-6.43024	-1.47343	-0.8098
C	-2.70263	-0.879055	-1.10889
H	-4.41489	0.25807	-0.989967
C	-7.21191	-2.76612	-0.700124
C	-7.06786	-0.177129	-0.855244
C	-1.90456	0.269789	-1.1204
C	-2.13459	-2.15732	-1.17718
O	-6.62663	-3.95035	-0.655898
C	-8.69999	-2.62286	-0.675422
O	-6.34887	0.85051	-0.985304
C	-8.56187	-0.106358	-0.841037
H	-2.19213	1.31017	-1.0829
C	-0.585526	0.133714	-1.18475
H	-2.5767	-3.14527	-1.16359
C	-0.79419	-2.30502	-1.25908
C	-9.4324	-1.27745	-0.749173
C	-9.63503	-3.71955	-0.489212
C	-9.12562	1.25029	-0.887804
H	-0.0239545	1.0554	-1.17992
C	0.0719374	-1.12163	-1.2619
H	-0.481978	-3.34145	-1.25212
O	-10.698	-1.23912	-0.725952
N	-9.36471	-4.99761	-0.390292
H	-10.6509	-3.33878	-0.457177
N	-10.4629	1.57384	-0.850247
H	-8.34883	2.00314	-0.95347
C	1.53389	-1.24365	-1.24703
H	-8.35901	-5.22715	-0.51784
C	-10.99	2.94654	-0.914267
H	-10.9933	0.687281	-0.686573
C	2.19698	-2.47766	-1.24599
C	2.3869	-0.0866612	-1.14577
C	-12.4308	3.12203	-0.938852
C	-10.1866	4.07182	-1.02333
H	1.61841	-3.37893	-1.26796
C	3.53029	-2.64886	-1.13297
H	2.07725	0.93888	-1.27913
C	3.71692	-0.252345	-1.04042
H	-13.0865	2.25482	-0.837935
C	-12.9755	4.37063	-0.993334
H	-9.1067	4.0849	-0.981956
C	-10.8335	5.30115	-1.08693
H	4.00381	-3.62618	-1.13969
C	4.39067	-1.53976	-0.991049
H	4.26095	0.682615	-1.03155
H	-14.0506	4.43682	-0.927502
C	-12.1869	5.4754	-1.12387
H	-10.028	6.01559	-1.07512
N	5.74995	-1.75778	-0.883755
C	6.66898	-0.865147	-0.76631
H	6.10555	-2.74251	-0.858205
C	7.96742	-1.03271	-0.544336
H	6.28267	0.154924	-0.818471
C	8.85845	0.248008	-0.461667
C	8.57608	-2.39024	-0.373947
O	8.38781	1.42407	-0.600178
C	10.3045	0.0171023	-0.257352
O	7.80325	-3.43281	-0.45336
C	10.0439	-2.58341	-0.099648
C	10.8945	-1.34148	-0.0405697
C	11.216	1.0694	-0.152225
C	10.519	-3.95762	0.0900351
O	12.1668	-1.4878	0.220977
N	10.9556	2.42607	-0.342368
H	12.2312	0.719196	0.0338347
N	11.7114	-4.4693	0.462121
H	9.68097	-4.6353	0.0142752
C	11.8721	3.49433	-0.293108
H	9.92671	2.51645	-0.526906
H	12.4382	-3.71491	0.47126
C	11.4243	4.81314	-0.429995
C	13.2188	3.27816	-0.0485625
H	10.3667	5.05191	-0.508423
C	12.2577	5.91254	-0.348709
H	13.6359	2.29054	0.105076
C	14.0904	4.4362	0.00629942
H	11.7145	6.79789	-0.639305
C	13.6545	5.74151	-0.158459
H	15.1139	4.14312	0.164664
H	11.8932	-5.45834	0.415679
H	-10.0628	-5.63821	-0.0296675
N	0.443377	0.417892	2.10143
N	1.88742	-1.15969	2.28953
C	0.554711	-0.871335	2.33892
H	-0.190522	-1.60747	2.58576
C	1.636	1.01769	1.94266
H	1.86156	2.05197	1.70312
C	2.6177	0.0542454	2.06692
H	3.69355	0.109678	2.07528
C	2.47024	-2.42372	2.48616
H	3.10874	-2.72799	1.65343
H	1.70456	-3.15949	2.74205
H	3.0659	-2.27143	3.38393
C	-0.859881	1.14006	1.96769
H	-0.913375	1.62832	0.998081
H	-0.794686	1.94151	2.71256
C	-2.08316	0.210188	2.13685
H	-2.06529	-0.258693	3.13571
H	-2.05472	-0.58512	1.38228
C	-3.3743	1.03334	2.07061
H	-3.49387	1.51121	1.09581
H	-3.40236	1.81022	2.83785
C	-4.66684	0.166379	2.30178
H	-4.63392	-0.368197	3.25993
H	-4.68808	-0.597323	1.49997
C	-5.95697	1.06715	2.35626
H	-5.82072	1.82537	3.13082
H	-6.01455	1.61888	1.40801
C	-7.21599	0.268445	2.58303
H	-7.07902	-0.269382	3.53328
H	-7.25907	-0.395629	1.70573
C	-8.51644	1.08793	2.66171
H	-8.48807	1.84776	3.45767
H	-8.64734	1.58646	1.6936
C	-9.69173	0.174549	2.86128
H	-9.48287	-0.327086	3.80671
H	-10.6689	0.663316	2.95442
H	-9.75386	-0.588419	2.07756
H	-12.6151	6.44765	-1.25118
H	14.3303	6.57098	-0.143211

## Sheet: Sheet2
N	13.1601	-2.65173	0.348898
C	13.2491	-1.37214	0.126154
H	12.1956	-3.01094	0.471104
C	12.2487	-0.445599	-0.094968
H	14.2283	-0.915011	0.0134856
C	12.6375	0.943977	-0.308625
C	10.7327	-0.825405	-0.131062
O	13.8838	1.36414	-0.267885
C	11.6276	2.00345	-0.558706
O	10.2815	-2.03045	-0.016707
C	9.71011	0.25757	-0.414131
C	10.1099	1.67419	-0.576303
C	11.8806	3.31298	-0.777394
C	8.36856	-0.0987649	-0.427502
O	9.26435	2.57962	-0.789894
N	13.0791	3.92962	-0.823943
H	11.0428	3.97102	-0.979212
N	7.28077	0.730201	-0.611956
H	8.27526	-1.15304	-0.215366
H	13.7815	3.27275	-1.09809
C	5.92449	0.249701	-0.617216
H	7.62112	1.7222	-0.662889
C	4.93541	1.21055	-0.736385
C	5.53788	-1.124	-0.538625
H	5.22261	2.24719	-0.817023
C	3.60469	0.854716	-0.771725
H	6.28017	-1.91005	-0.509681
C	4.14361	-1.45497	-0.60469
H	2.88692	1.66521	-0.838105
C	3.13736	-0.469755	-0.727207
H	4.01802	-2.53062	-0.53184
H	-9.39187	0.0638496	-1.27293
C	-8.37046	0.416391	-1.25799
N	-8.15387	1.73285	-1.23956
C	-7.28585	-0.575078	-1.22448
C	-9.10902	2.74354	-1.19978
H	-7.15878	2.08495	-1.24214
C	-7.82484	-1.99052	-1.23554
C	-5.87192	-0.278545	-1.18138
C	-8.69228	4.07634	-1.28267
C	-10.4676	2.41187	-1.12539
O	-9.11821	-2.25942	-1.2778
C	-6.79799	-3.07495	-1.16432
O	-5.50395	0.926644	-1.13646
C	-4.89878	-1.4113	-1.09675
H	-7.69405	4.48509	-1.33703
C	-9.61025	5.0352	-1.30315
H	-10.9758	1.45752	-1.07434
C	-11.4081	3.38173	-1.12941
C	-5.28749	-2.82075	-1.08829
C	-7.08705	-4.49661	-1.24816
C	-3.48257	-1.01958	-1.05945
H	-9.22739	6.04151	-1.37834
C	-11.0058	4.78858	-1.22679
H	-12.4177	2.99145	-1.12119
O	-4.48004	-3.79443	-1.02699
N	-8.26039	-5.07487	-1.32032
H	-6.16245	-5.06464	-1.22458
N	-2.40577	-1.87588	-1.01759
H	-3.36608	0.0578001	-1.07302
H	-9.06068	-4.41499	-1.25327
C	-0.999643	-1.44419	-0.96614
H	-2.77768	-2.84878	-1.11376
C	0.0229622	-2.46801	-0.850107
C	-0.606122	-0.114329	-0.951298
H	-0.257669	-3.52285	-0.87589
C	1.34205	-2.12692	-0.802627
H	-1.25811	0.739956	-1.06621
C	0.760367	0.13525	-0.887122
H	2.05514	-2.93684	-0.797711
C	1.72815	-0.819634	-0.764649
H	0.830009	1.20585	-0.978535
H	14.0447	-3.15845	0.276839
H	-8.33248	-6.04364	-1.61012
N	-0.0127784	0.214742	2.61194
N	1.62031	-1.18889	2.59662
C	0.289736	-1.05	2.57722
H	-0.423376	-1.85543	2.61271
C	1.1898	0.955342	2.67035
H	1.28121	2.02725	2.6261
C	2.2748	0.10931	2.62546
H	3.31798	0.383838	2.5583
C	2.38301	-2.40417	2.5029
H	2.99788	-2.25203	1.62121
H	1.75761	-3.2963	2.44306
H	3.00092	-2.45659	3.40226
C	-1.33913	0.840213	2.52838
H	-1.38154	1.50385	1.66242
H	-1.3122	1.48882	3.40763
C	-2.5968	-0.0559021	2.51665
H	-2.60067	-0.745288	3.37289
H	-2.60466	-0.667195	1.60213
C	-3.75677	0.806924	2.41122
H	-3.71945	1.45957	1.53421
H	-3.85182	1.48541	3.2675
C	-4.99743	-0.0610807	2.36755
H	-5.05197	-0.636584	3.29702
H	-5.08675	-0.775548	1.538
C	-6.15013	0.956115	2.33295
H	-5.97053	1.62689	3.18776
H	-6.02682	1.59915	1.45255
C	-7.5235	0.361814	2.45322
H	-7.64562	-0.233473	3.37627
H	-7.62866	-0.359558	1.62481
C	-8.62184	1.38212	2.49098
H	-8.4188	2.02989	3.35681
H	-8.63845	2.09171	1.64788
C	-9.97211	0.757847	2.6629
H	-9.99402	0.131372	3.56176
H	-10.7533	1.50811	2.84159
H	-10.1947	0.203962	1.7441
H	-11.7226	5.58287	-1.23953
H	13.0441	4.67666	-1.48779

## Sheet: Sheet3
H	-2.91701	1.01044	-1.11534
C	-3.20155	-0.0127156	-1.32506
N	-2.24201	-0.944852	-1.51534
C	-4.59896	-0.390673	-1.43314
C	-0.812629	-0.819423	-1.3344
H	-2.67184	-1.8508	-1.81369
C	-5.53395	0.705515	-1.13385
C	-5.07518	-1.76904	-1.77699
C	0.09446	-1.8235	-1.62751
C	-0.240891	0.32618	-0.941578
O	-5.03773	1.81798	-0.814496
C	-7.03752	0.432604	-1.21557
O	-4.26525	-2.72442	-2.0371
C	-6.477	-2.01057	-1.85088
H	-0.266519	-2.76917	-2.01001
C	1.45468	-1.67096	-1.49931
H	-0.796305	1.19954	-0.608022
C	1.12049	0.495276	-0.779847
C	-7.48876	-0.94774	-1.59508
C	-8.05408	1.44802	-0.873581
C	-6.84246	-3.32705	-2.1963
H	2.15237	-2.46823	-1.72625
C	2.04345	-0.438109	-1.05174
H	1.39555	1.49412	-0.477283
O	-8.75077	-1.20295	-1.64319
N	-7.81359	2.71528	-0.520419
H	-9.07571	1.12097	-0.9989
N	-8.05229	-3.87279	-2.37117
H	-6.05276	-4.05687	-2.38218
C	3.54475	-0.212166	-0.943777
C	-8.74983	3.72439	-0.175117
H	-6.77872	2.8936	-0.54579
H	-8.81381	-3.20861	-2.1479
C	4.06334	1.00105	-0.552674
C	4.51906	-1.26633	-1.27114
C	-8.2395	5.01423	0.169502
C	-10.1463	3.4825	-0.13868
H	3.51778	1.90886	-0.331884
C	5.36943	1.24746	-0.352647
H	4.4093	-2.30088	-1.57371
C	5.89311	-1.04973	-1.14522
H	-7.17808	5.20341	0.215388
C	-9.14037	6.0219	0.469567
H	-10.6367	2.55351	-0.399703
C	-10.9964	4.49262	0.143512
H	5.77493	2.19199	0.0050229
C	6.32893	0.242334	-0.620209
H	6.61898	-1.82578	-1.3508
H	-8.76828	7.00224	0.709331
C	-10.5357	5.81043	0.446224
H	-12.0387	4.2073	0.144421
N	7.64013	0.635612	-0.385508
C	8.80322	-0.0739313	-0.498872
H	7.87461	1.59221	-0.0249055
C	10.1693	0.42193	-0.2511
H	8.82159	-1.10906	-0.829447
C	11.2835	-0.600638	-0.288773
C	10.4392	1.88432	0.0613779
O	11.1023	-1.84261	-0.492461
C	12.7381	-0.100851	-0.00723327
O	9.416	2.65071	0.120974
C	11.9312	2.30245	0.337203
C	13.0399	1.39976	0.300191
C	13.9088	-0.937485	-0.00445224
C	12.1289	3.65173	0.585757
O	14.2423	1.75165	0.466636
N	14.0512	-2.2584	-0.111764
H	14.8067	-0.410281	0.300675
N	13.3248	4.23659	0.810382
H	11.3053	4.35055	0.659884
H	13.1413	-2.72351	-0.28014
H	14.029	3.77263	0.272889
H	-8.07489	-4.88484	-2.38967
H	14.9823	-2.65305	0.0210615
N	-6.61684	-0.413209	2.00532
N	-8.44845	-1.57455	1.72641
C	-7.13471	-1.61754	1.82451
H	-6.63852	-2.56916	1.87157
C	-7.67988	0.518771	1.95772
H	-7.38953	1.54924	2.10102
C	-8.81818	-0.197144	1.77791
H	-9.83984	0.173079	1.68114
C	-9.31453	-2.7722	1.63782
H	-9.98061	-2.88466	2.50655
H	-8.57448	-3.5723	1.6762
H	-9.87846	-2.73322	0.713662
C	-5.23625	-0.0935642	2.25907
H	-5.2468	0.397768	3.2365
H	-4.81122	0.5777	1.50451
C	-4.40295	-1.3357	2.1546
H	-4.51152	-1.88281	1.21179
H	-4.67349	-2.12633	2.86136
C	-2.92213	-1.01137	2.40257
H	-2.87406	-0.604345	3.42854
H	-2.50685	-0.304034	1.68124
C	-2.03381	-2.18358	2.18416
H	-2.17398	-2.55488	1.1646
H	-2.39111	-2.92498	2.91434
C	-0.437725	-1.95013	2.33285
H	-0.0510858	-1.17096	1.65756
H	-0.256707	-1.59697	3.35398
C	0.317877	-3.20184	2.10162
H	0.203709	-3.52837	1.05012
H	0.0233356	-4.01674	2.77049
C	1.77969	-2.99913	2.45798
H	2.15945	-2.09784	1.97015
H	1.82117	-2.69268	3.51295
C	2.72928	-4.28539	2.25797
H	2.76241	-4.53493	1.1932
H	3.7781	-4.17144	2.5263
H	2.37909	-5.19543	2.76699
H	13.2808	5.19896	0.542224
H	-11.2218	6.60643	0.647491

## Sheet: Sheet4
H	-2.91701	1.01044	-1.11534
C	-3.20155	-0.0127156	-1.32506
N	-2.24201	-0.944852	-1.51534
C	-4.59896	-0.390673	-1.43314
C	-0.812629	-0.819423	-1.3344
H	-2.67184	-1.8508	-1.81369
C	-5.53395	0.705515	-1.13385
C	-5.07518	-1.76904	-1.77699
C	0.09446	-1.8235	-1.62751
C	-0.240891	0.32618	-0.941578
O	-5.03773	1.81798	-0.814496
C	-7.03752	0.432604	-1.21557
O	-4.26525	-2.72442	-2.0371
C	-6.477	-2.01057	-1.85088
H	-0.266519	-2.76917	-2.01001
C	1.45468	-1.67096	-1.49931
H	-0.796305	1.19954	-0.608022
C	1.12049	0.495276	-0.779847
C	-7.48876	-0.94774	-1.59508
C	-8.05408	1.44802	-0.873581
C	-6.84246	-3.32705	-2.1963
H	2.15237	-2.46823	-1.72625
C	2.04345	-0.438109	-1.05174
H	1.39555	1.49412	-0.477283
O	-8.75077	-1.20295	-1.64319
N	-7.81359	2.71528	-0.520419
H	-9.07571	1.12097	-0.9989
N	-8.05229	-3.87279	-2.37117
H	-6.05276	-4.05687	-2.38218
C	3.54475	-0.212166	-0.943777
C	-8.74983	3.72439	-0.175117
H	-6.77872	2.8936	-0.54579
H	-8.81381	-3.20861	-2.1479
C	4.06334	1.00105	-0.552674
C	4.51906	-1.26633	-1.27114
C	-8.2395	5.01423	0.169502
C	-10.1463	3.4825	-0.13868
H	3.51778	1.90886	-0.331884
C	5.36943	1.24746	-0.352647
H	4.4093	-2.30088	-1.57371
C	5.89311	-1.04973	-1.14522
H	-7.17808	5.20341	0.215388
C	-9.14037	6.0219	0.469567
H	-10.6367	2.55351	-0.399703
C	-10.9964	4.49262	0.143512
H	5.77493	2.19199	0.0050229
C	6.32893	0.242334	-0.620209
H	6.61898	-1.82578	-1.3508
H	-8.76828	7.00224	0.709331
C	-10.5357	5.81043	0.446224
H	-12.0387	4.2073	0.144421
N	7.64013	0.635612	-0.385508
C	8.80322	-0.0739313	-0.498872
H	7.87461	1.59221	-0.0249055
C	10.1693	0.42193	-0.2511
H	8.82159	-1.10906	-0.829447
C	11.2835	-0.600638	-0.288773
C	10.4392	1.88432	0.0613779
O	11.1023	-1.84261	-0.492461
C	12.7381	-0.100851	-0.00723327
O	9.416	2.65071	0.120974
C	11.9312	2.30245	0.337203
C	13.0399	1.39976	0.300191
C	13.9088	-0.937485	-0.00445224
C	12.1289	3.65173	0.585757
O	14.2423	1.75165	0.466636
N	14.0512	-2.2584	-0.111764
H	14.8067	-0.410281	0.300675
N	13.3248	4.23659	0.810382
H	11.3053	4.35055	0.659884
H	13.1413	-2.72351	-0.28014
H	14.029	3.77263	0.272889
H	-8.07489	-4.88484	-2.38967
H	14.9823	-2.65305	0.0210615
N	-6.61684	-0.413209	2.00532
N	-8.44845	-1.57455	1.72641
C	-7.13471	-1.61754	1.82451
H	-6.63852	-2.56916	1.87157
C	-7.67988	0.518771	1.95772
H	-7.38953	1.54924	2.10102
C	-8.81818	-0.197144	1.77791
H	-9.83984	0.173079	1.68114
C	-9.31453	-2.7722	1.63782
H	-9.98061	-2.88466	2.50655
H	-8.57448	-3.5723	1.6762
H	-9.87846	-2.73322	0.713662
C	-5.23625	-0.0935642	2.25907
H	-5.2468	0.397768	3.2365
H	-4.81122	0.5777	1.50451
C	-4.40295	-1.3357	2.1546
H	-4.51152	-1.88281	1.21179
H	-4.67349	-2.12633	2.86136
C	-2.92213	-1.01137	2.40257
H	-2.87406	-0.604345	3.42854
H	-2.50685	-0.304034	1.68124
C	-2.03381	-2.18358	2.18416
H	-2.17398	-2.55488	1.1646
H	-2.39111	-2.92498	2.91434
C	-0.437725	-1.95013	2.33285
H	-0.0510858	-1.17096	1.65756
H	-0.256707	-1.59697	3.35398
C	0.317877	-3.20184	2.10162
H	0.203709	-3.52837	1.05012
H	0.0233356	-4.01674	2.77049
C	1.77969	-2.99913	2.45798
H	2.15945	-2.09784	1.97015
H	1.82117	-2.69268	3.51295
C	2.72928	-4.28539	2.25797
H	2.76241	-4.53493	1.1932
H	3.7781	-4.17144	2.5263
H	2.37909	-5.19543	2.76699
H	13.2808	5.19896	0.542224
H	-11.2218	6.60643	0.647491

## Sheet: Sheet5
N	12.9872	-2.55067	-0.185514
C	13.0635	-1.14201	-0.25542
H	11.9859	-2.85114	-0.230261
C	12.0126	-0.181599	-0.317661
H	14.0513	-0.706523	-0.232722
C	12.3975	1.28226	-0.334622
C	10.6192	-0.651994	-0.358981
O	13.6523	1.60804	-0.33158
C	11.3274	2.28555	-0.322076
O	10.3407	-1.94025	-0.293681
C	9.61743	0.412572	-0.376055
C	9.92218	1.87195	-0.357539
C	11.6686	3.74548	-0.218298
C	8.28307	-0.0645895	-0.386296
O	9.0462	2.75995	-0.37214
N	12.944	4.27202	-0.191348
H	10.8481	4.44379	-0.176788
N	7.08562	0.606958	-0.435572
H	8.18546	-1.14312	-0.368042
H	13.571	3.65117	-0.661934
C	5.8334	0.203424	-0.49902
H	7.14733	1.65087	-0.412443
C	4.82778	1.19182	-0.621844
C	5.41673	-1.18434	-0.549884
H	4.9948	2.26797	-0.579461
C	3.52656	0.816473	-0.750134
H	6.09227	-2.03017	-0.511982
C	4.05657	-1.42059	-0.728925
H	2.91196	1.70965	-0.748725
C	3.06086	-0.425804	-0.859551
H	3.91315	-2.49304	-0.776734
H	-9.23056	0.321811	-1.29651
C	-8.22033	0.687855	-1.18679
N	-8.03825	2.00496	-1.04333
C	-7.30339	-0.410735	-1.26692
C	-8.92854	3.07013	-0.943883
H	-7.02479	2.2787	-1.05637
C	-7.78527	-1.7601	-1.44613
C	-5.86556	-0.119853	-1.1367
C	-8.46764	4.42775	-0.887114
C	-10.3339	2.96583	-1.00827
O	-9.03356	-1.83334	-1.58025
C	-6.88621	-2.89203	-1.46093
O	-5.42585	1.09419	-0.993699
C	-4.89295	-1.26076	-1.20636
H	-7.38566	4.54319	-0.968307
C	-9.31698	5.55956	-0.822036
H	-10.8245	1.9986	-1.00094
C	-11.2165	4.1176	-0.981887
C	-5.39401	-2.68456	-1.31707
C	-7.31379	-4.25011	-1.668
C	-3.55222	-0.874894	-1.08331
H	-8.8048	6.50396	-0.76927
C	-10.7559	5.44516	-0.873193
H	-12.2825	3.93877	-1.02205
O	-4.59712	-3.63622	-1.33977
N	-8.46512	-4.82791	-1.83563
H	-6.5111	-4.98177	-1.64417
N	-2.54667	-1.74151	-1.11723
H	-3.32237	0.185424	-0.999673
H	-9.30649	-4.22361	-1.94881
C	-1.19794	-1.44599	-1.05801
H	-2.79868	-2.74941	-1.22457
C	-0.200476	-2.4719	-1.01472
C	-0.712349	-0.101221	-1.03165
H	-0.515316	-3.51106	-1.04807
C	1.14273	-2.08909	-0.993579
H	-1.44319	0.695202	-0.975208
C	0.607721	0.158572	-0.974012
H	1.79944	-2.93666	-0.891315
C	1.63753	-0.765992	-0.960463
H	0.897725	1.19556	-0.884286
H	13.7724	-3.19589	-0.215741
H	-8.40202	-5.8053	-2.08146
N	0.336327	-0.574624	2.41321
N	1.86824	-2.05655	2.44197
C	0.562543	-1.89643	2.43879
H	-0.154826	-2.68778	2.51971
C	1.50088	0.166897	2.4369
H	1.58648	1.24458	2.40267
C	2.47128	-0.823584	2.42351
H	3.5373	-0.644753	2.46367
C	2.6496	-3.22405	2.51762
H	3.25399	-3.21796	1.61165
H	2.03556	-4.12252	2.51399
H	3.28187	-3.15527	3.41606
C	-0.913353	0.217416	2.42185
H	-0.899684	0.82612	1.51482
H	-0.871572	0.829159	3.33477
C	-2.29672	-0.555887	2.40165
H	-2.33027	-1.21999	3.27649
H	-2.41458	-1.15111	1.48246
C	-3.43453	0.399153	2.45521
H	-3.43001	1.07215	1.58921
H	-3.37531	0.999145	3.38069
C	-4.84164	-0.392888	2.4664
H	-4.91906	-1.07147	3.32491
H	-4.95493	-1.04381	1.58432
C	-6.09248	0.603227	2.62786
H	-5.94863	1.22669	3.51347
H	-6.09281	1.30186	1.77667
C	-7.5222	-0.0641886	2.69952
H	-7.53613	-0.773164	3.53693
H	-7.75276	-0.705583	1.83
C	-8.55121	1.04388	2.88851
H	-8.27866	1.64564	3.76613
H	-8.53895	1.75639	2.06469
C	-9.93217	0.407935	3.00948
H	-9.92416	-0.2938	3.85506
H	-10.6317	1.24758	3.10268
H	-10.2216	-0.169042	2.13071
H	-11.4113	6.28992	-0.83236
H	12.9476	5.16045	-0.650348
